# Supplementary material for: A scalable human-zebrafish xenotransplantation model reveals gastrosome-mediated processing of dying neurons by human microglia
Source: Commun Biol. 2026 Apr 9;9:785. doi: 10.1038/s42003-026-09948-6 (PMC13250125; doi:10.1038/s42003-026-09948-6)
Supplement: Supplementary file 3 — Supplementary Data 1 [file 42003_2026_9948_MOESM3_ESM.xlsx]

## Sheet: Branches per cell Fig1J
Branches per cell
In vitro	In vivo
4	4
3	3
2	5
5	3
1	2
4	5
1	3
4	3
3	3
3	4
5	5
1	9
6	4
1	5
2	3
3	3
3	5
1	3
3	4
1	4
5	4
2	6
3	2
3	5
1	4
3	3
2	3
1	4
3	6
6	6
2	1
2	3
2	2
3	4
3	3
4	6
5	2
1	3
2	6
1	3
3	6
3	2
2	1
4	4
2	1
4	2
6	5
3	2
4	3
3	4
2	4
3	4
2	5
3	6
2	2
4	4
3	3
6	4
2	5
5	2
2	4
1	3
1	3
4	2
4	1
4	5
3	5
3	4
3	1
2	3
3	3
3	2
2	3
3	3
3
4
2
3
3
2
2

## Sheet: Branch length Fig1K
Branch length in µm
In vitro	In vivo
5.222	8.851
10.35	5.657
7.358	11.476
1.255	11.576
6.461	7.122
3.672	2.125
9.73	2.443
4.703	3.114
3.084	5.943
8.21	1.946
2.437	5.024
8.323	2.492
4.306	6.249
2.335	8.065
2.096	36.453
3.927	7.938
4.814	7.574
2.269	3.892
11.281	2.263
9.368	1.723
10.733	1.985
5.222	5.512
5.466	3.675
9.47	11.103
7.509	10.258
3.099	10.213
3.284	13.347
4.599	12.038
1.922	7.888
1.605	7.121
2.812	6.519
5.613	1.915
4.181	1.403
2.995	4.297
2.719	1.605
3.635	3.04
10.126	5.465
4.539	6.871
4.779	9.485
7.206	4.723
3.737	4.644
2.202	4.74
1.605	3.782
3.7	3.77
5.836	1.741
4.192	7.069
5.989	3.341
8.139	5.587
4.382	8.929
5.838	6.107
8.367	6.629
16.831	10.405
13.237	6.785
3.455	4.887
7.087	3.333
7.246	2.205
1.792	3.744
6.914	11.041
5.302	16.632
9.424	3.305
2.954	8.305
4.923	12.3
12.149	10.367
2.117	9.91
2.335	6.691
2.03	2.229
1.642	4.375
2.089	7.014
2.834	11.007
6.498	12.404
8.334	6.285
2.342	2.854
2.289	4.039
7.155	6.916
2.752	10.026
7.577	3.328
1.74	2.306
7.269	3.497
4.735	12.077
2.202	2.86
3.938	4.116
3.429	3.991
2.651	5.237
1.477	6.654
3.7	3.75
4.671	7.272
3.429	2.699
3.765	5.559
6.971	5.61
4.984	11.37
3.892	20.215
5.449	23.476
3.499	14.944
1.969	7.307
3.284	13.999
7.146	6.003
9.897	3.284
11.78	11.169
2.437	11.145
5.613	6.083
8.499	5.425
4.458	9.143
3.303	11.871
2.229	4.38
3.152	15.139
1.741	5.742
4.306	16.738
2.807	7.318
2.462	13.082
9.523	19.78
5.948	5.282
1.101	5.931
10.332	11.201
4.458	7.715
5.858	9.315
4.177	6.613
	12.295
	3.784
	5.58
	5.466
	5.858
	7.641
	15.042
	7.269
	14.778
	9.101
	3.315
	9.112
	3.349
	3.233
	11.158
	8.646
	5.184
	3.517
	7.942
	9.211
	8.307
	9.372
	6.48
	4.492
	11.052
	9.092
	18.898
	5.972
	3.193
	11.617
	4.689
	4.869
	9.361
	5.631
	4.569
	5.187
	5.165
	3.838
	2.494
	3.566
	4.877
	4.157
	1.804
	2.546
	3.276
	4.569
	18.177
	3.449
	4.161
	14.705
	10.7
	11.559
	8.724
	12.037
	2.467
	2.056
	2.289
	9.015
	7.829
	13.127
	9.761
	8.726
	9.086
	10.946
	2.617
	4.155
	17.941
	8.52
	9.722
	10.034
	6.478
	23.261
	7.832
	14.441
	6.345
	13.09
	7.958
	8.918
	6.127
	3.76
	7.307
	2.891
	5.086
	6.611
	11.61
	11.509
	13.394
	6.806
	8.879
	6.284
	7.765
	11.437
	9.479
	10.189
	5.549
	14.719
	8.991
	14.169
	4.242
	10.898
	5.993
	8.61
	7.254
	11.024
	12.142
	9.658
	15.312
	27.192
	20.3
	3.498
	23.336
	3.677
	6.942
	8.46
	12.956
	2.554
	9.058
	9.934
	10.529
	13.852
	12.627
	11.642
	8.546
	4.671
	10.427
	4.698
	7.134
	16.77
	4.801
	5.387
	2.08
	1.98
	12.435
	15.15
	19.293
	7.917
	16.096
	7.465
	6.649
	2.397
	11.743
	8.299

## Sheet: Convex hull area Fig1L
Convex hull area - cell body			Branches area			Convex hull area - whole cell
In vitro	In vivo		In vitro	In vivo		In vitro	In vivo
120.211	106.064		208.068	541.612		328.279	647.676
95.006	106.673		208.067	361.119		303.073	467.792
98.399	91.868		59.378	199.691		157.777	291.559
136.692	112.081		150.022	195.093		286.714	307.174
144.084	163.119		20.237	84.635		164.321	247.754
118.151	249.496		362.21	172.205		480.361	421.701
211.218	100.792		324.644	343.746		535.862	444.538
193.647	237.073		-32.355	233.592		161.292	470.665
148.325	268.93		211.824	106.47		360.149	375.4
109.063	222.962		86.644	465.223		195.707	688.185
146.386	221.424		157.536	189.939		303.922	411.363
123.847	216.506		38.051	202.699		161.898	419.205
197.282			345.366			542.648
178.984			131.239			310.223
133.784			82.403			216.187
105.67			151.112			256.782
84.1			148.81			232.91
167.957			141.539			309.496
233.394			279.443			512.837
122.635			200.797			323.432
150.991			283.806			434.797
106.397			163.232			269.629
120.576			194.375			314.951
133.178			62.167			195.345
77.92			99.974			177.894
141.176			194.497			335.673
80.949			70.77			151.719
93.552			107.852			201.404
107.852			166.624			274.476
103.004			304.893			407.897
67.74			116.941			184.681
73.678			118.152			191.83
91.129			32.355			123.484
143.358			47.382			190.74
143.964			154.264			298.228
135.239			98.641			233.88
112.578			232.426			345.004
98.642			87.129			185.771
126.15			150.144			276.294
73.921			19.752			93.673

## Sheet: Uncoll apop Fig2E
Uncollected apoptotic neurons in Irf8-/- per fish with and without zf-hiMG
Irf8-/- ctrl	Irf8-/- zf-hiMG
140	93
93	55
131	70
72	56
95	57
68	92
115	64
160	67
110	70
96	85
97	129
157	84
141	115
120	95
104	58
112	98
114	104
114	121
123	159
98	103
155	68
111	68
138	133
178	123
82	114
109	165
131	51
131	127
213	97
146	55
204	90
132	87
105	133
179	123
159	103
139	105
122	103
73	83
170	100
150	106
117	101
93	84
96	100
94	56
63	41
137	46
108	44
116	62
100	69
126	56
107	61
77	63
98	42
199	67
40	111
72	68
164	88
97	68
141	90
173	39
118	62
135
80
129

## Sheet: Gastrosome size Fig3E
	Gastrosome diameter of zf-hiMG in different backgrounds
Zebrafish background	WT	slc37a2 KO			Irf8-/-
zf-hiMG genotype	WT	WT	Slc37a2	TREM2	WT	Slc37a2	TREM2
	0	2.807	12.768	3.268	9.902	6.195	3.344
	6.691	1.605	4.684	3.605	7.784	24.219	3.383
	3.446	5.667	8.766	2.481	6.963	6.687	4.192
	5.449	4.687	13.542	6.449	12.004	5.504	5.667
	7.571	7.927	7.475	2.731	7.244	12.159	2.51
	0	7.103	14.986	6.058	6.476	16.278	2.719
	4.735	6.132	19.545	4.941	8.384	40.665	2.368
	7.73	23.676	7.667	3.529	4.948	13.35	5.742
	4.539	7.73	6.568	2.751	6.651	22.291	6.276
	1.775	5.959	5.741	9.361	5.949	15.526	7.168
	3.114	2.918	13.438	2.893	14.081	14.986	5.908
	4.923	4.902	10.473	1.762	8.37	5.449	4.458
	10.286	9.358	8.127	5.836	8.127	27.358	4.635
	1.557	9.897	17.727	2.851	8.253	5.268	2.474
	1.557	11.883	7.385	6.349	6.08	7.531	3.138
	7.305	7.647	5.959	3.452	6.391	10.309	7.086
	3.114	5.649	19.045	8.157	22.672	15.034	3.21
	4.192	10.239	8.703	4.526	2.118	15.708	4.78
	4.235	7.049	17.604	5.404	5.532	8.875	4.019
	4.984	12.426	10.216	4.847	4.984	12.619	2.929
	1.477	6.963	7.603	4.526	5.742	14.379	5.143
	14.77	6.419	7.442	1.115	6.276	17.617	4.978
	0	5.918	4.539	3.946	16.805	24.912	7.387
	4.671	4.671	5.302	3.064	5.268	22.639	3.005
	2.51	5.222	7.344	1.983	5.14	10.286	8.275
	5.302	2.118	10.588	1.561	6.276	4.306	6.771
	3.55	17.493	12.347	2.217	7.531	7.938	6.932
	3.829	1.267	7.73	4.023	11.297	12.537	4.948
	1.969	11.27	16.728	3.42	16.003	18.611	10.386
	4.458	3.932	4.411	2.964	8.304	6.419	12.976
	2.202	9.846	10.59	6.419	4.204	9.896	5.376
	1.817	15.271	6.117	3.299	6.419	9.158	3.455
	2.202	6.759	9.979	3.011	3.996	6.624	3.499
	4.458	20.906	10.559	2.959	11.702	10.48	3.766
	7.105	5.236	18.547	3.437	10.657	8.371	2.096
	3.176	7.344	13.178	5.34	15.451	21.429	3.721
	2.03	9.579	7.131	3.303	9.112	11.227	7.377
	1.393	4.814	9.961	3.833	7.088	12.152	4.192
	2.51	8.612	7.956	4.407	8.384	13.701	3.892
	3.325	7.677	5.327	1.945	4.837	10.926	5.667
	6.012	4.519	4.774	2.35	5.234	9.969	4.06
	6.475	6.628	5.918	3.383	9.896	7.1	3.176
	1.059	6.08	11.744	3.686	4.539	11.382	9.604
	2.785	1.792	6.227	6.353	9.772	28.457	5.438
	2.617	13.578	10.496	4.961	10.843	13.925	9.078
	1.85	17.303	1.605	3.599	7.344	17.921	5.021
	8.616	6.965	3.362	11.292	15.286	26.467	8.413
	7.838	5.741	6.353	6.972	13.541	11.493	3.312
	1.817	5.233	14.286	2.577	7.706	22.374	3.114
	4.735	1.749	5.268	3.67	7.049	15.811	3.589
	2.897	3.766	20.254	4.001	6.84	17.022	3.195
	3.455	5.314	17.576	3.238	6.699	23.709	4.539
	2.871	6.695	16.108	4.181	12.923	21.616	8.536
	7.763	0.957	9.031	3.348	4.239	24.142	2.263
	1.723	3.635	6.159	2.964	5.069	17.832	3.42
	1.487	7.244	4.923	3.499	4.317	5.91	2.423
	3.238	19.197	5.918	2.57	5.325	8.99	5.831
	1.168	8.37	5.959	8.009	5.175	8.936	2.679
	1.052	10.096	5.851	4.914	7.344	8.637	2.202
	1.651	6.169	3.429	3.969	9.629	13.231	4.458
	1.234	11.671	5.175	3.489	7.635	32.539	4.645
	1.567	15.942	5.14	1.641	11.14	31.38	4.064
	1.353	12.81	6.504	0.906	5.667	30.449	4.192
	3.122	5.741	9.803	0	5.233	36.509	3.737
	3.433	4.886	6.08	0	9.374	28.868	7.362
	4.914	2.335	8.304	4.411	7.049	9.668	13.56
	1.282	8.037	11.323	3.778	7.785	13.782	11.162
	1.403	9.367	4.984	3.486	5.314	10.305	1.945
	4.355	9.969	1.225	3.939	11.531	27.522	5.056
	1.403	3.114	2.833	3.588	9.051	38.835	14.165
	1.775	8.731	5.449	5.702	6.419	32.702	4.411
	2.812	5.349	4.984	4.802	8.363	16.15	4.379
	1.359	6.663	6.84	6.651	11.059	35.731	3.575
	1.642	1.817	4.645	2.617	10.657	24.021	14.557
	1.359	3.433	9.138	4.383	6.936	16.317	8.148
	1.775	3.512	17.618	4.214	5.416	33.162	11.994
	2.263	6.91	10.753	2.959	5.624	7.726	11.656
	1.101	6.651	9.078	2.462	8.075	17.857	4.404
	1.775	3.481	6.759	5.794	4.836	20.257	9.031
	1.741	5.222	8.37	2.871	5.175	15.51	7.899
	4.06	4.684	4.849	5.34	20.915	14.033	5.19
	1.435	6.391	9.673	4.789	4.671	20.278	6.276
	1.923	5.648	14.954	3.525	4.192	13.617	7.797
	5.872			3.655	7.531	28.241	11.831
	6.886			8.741	6.687	12.229	4.419
	3.672			4.984	16.128	7.706	7.741
	4.458			2.752	14.688	11.339	2.719
	6.91			2.556	6.504	11.334	2.35
	2.995			1.282	6.08	24.527	6.91
	6.276			3.864	8.598	6.169	3.152
	1.741			2.202	3.481	14.998	3.468
	12.8			1.329	4.735	14.137	10.15
	2.03			0.702	8.157	5.438	6.45
	5.613			2.905	7.635	14.175	8.923
	1.741			3.568	7.499	31.817	8.911
	4.849			3.138	8.876	16.743	2.959
	3.845			2.462	14.543	10.724	8.884
	1.775			3.912	5.929	28.196	8.531
	1.044			3.38	6.012	9.374	6.534
	2.118			4.78	10.968	8.014	3.433
	3.892			6.469	2.975	10.444	3.802
	2.954			3.38	3.845	16.663	5.225
	8.275			3.737	6.997	5.928	3.348
	3.55			3.996	6.419	18.542	6.01
	2.462			12.379	5.268	11.162	9.052
	6.881			4.877	7.143	14.638	4.21
	2.202			4.007	7.73	7.823	3.758
	4.849			4.448	9.629	18.012	5.702
	2.871			3.525	12.024	32.273	3.572
	7.027			5.57	8.157	22.304	5.399
	3.499			4.249	5.222	12.225	9.887
	3.284			2.807	8.724	6.997	7.59
	2.807			3.21	8.523	27.767	2.752
	1.969			3.167	6.997	5.268	3.176
	7.177			4.886	7.635	17.448	3.912
	2.202			4.826	10.351	8.42	7.583
	14.811			5.512	6.91	9.654	3.833
	2.462			17.1	6.419	25.53	2.588
	3.969			4.415	11.62	14.77	4.438
	2.229			2.784	6.605	22.001	3.429
	6.962			3.514	15.639	16.725	4.703
	9.367			1.621	9.853	18.345	3.455
	5.581			7.858	6.228	12.767	5.691
	2.089			3.784	9.138	14.625	7.493
	2.089			3.21	4.735	15.262	3.52
	8.157			1.76	10.239	11.918	5.069
	3.303			0	5.268	9.853	7.365
	3.766			6.391	11.593	19.977	11.146
	3.486			8.42	6.198	9.748	7.784
	3.303			5.89	6.759	4.645	9.578
	3.977			2.492	6.228	16.048	15.083
	1.723			2.368	23.676	8.766	7.169
	3.079			2.492	9.058	10.907	7.515
	7.049			2.096	10.351	5.268	12.16
	2.322			2.812	8.357	18.163	7.988
	2.974			4.877	9.112	4.948	13.729
	2.807			3.503	19.545	9.25	12.264
	2.611			1.725	10.588	4.948	8.843
	7.894			0	5.594	18.578	10.12
	2.27			3.348	6.159	12.772	7.629
	6.055			1.792	5.449	12.537	12.196
	8.46			3.749		7.475	4.383
	13.939			5.233		8.724	5.638
	7.599			6.93		7.643	8.672
	3.764			11.819		7.73	3.525
	5.727			4.448		19.871	2.037
	6.183			2.462		17.09	3.912
	7.666			2.719		14.642	4.671
	10.64			7.755		23.575	7.271
	7.117			2.342		18.102	2.959
	7.724			2.812		29.795	5.294
	2.8			3.758		23.596	3.2
	3.115			3.42		20.086	4.192
	3.372			3.176		20.96	3.152
	1.97			3.758		16.153	2.834
	1.393			2.651		11.841	2.719
	5.603			2.974		15.114	4.78
	3.552			4.192		11.676	3.878
	2.364			4.306		8.47	5.781
	4.539			11.662		19.226	6.233
	2.995			3.845		15.27	8.337
	10.821			2.534		25.686	3.701
	2.368			2.118		21.617	8.183
	3.973			2.807		8.724	8.253
	2.424			4.836		9.559	8.884
	2.492			2.807		6.276	13.438
	3.348			3.969		9.078	2.483
	7.45			1.775		6.504	13.965
	3.802			4.207		22.467	5.683
	9.976			3.701		18.382	4.789
	4.519			6.276		21.802	8.183
	3.499			2.651		25.923	5.294
	5.959			5.504		23.672	20.585
	3.2			2.823		18.066	5.314
	1.435			5.714		5.928	4.097
	11.287			3.251		6.4	10.904
	1.231			2.649		10.138	10.074
	8.502			3.892		17.284	3.758
	3.079			5.314		21.307	3.481
	3.571			3.099		7.442	7.428
	3.303			4.849		9.058	9.058
	8.031			4.539		4.684	6.019
	11.767			3.892		3.55	4.598
	8.255			2.634		6.01	8.252
	6.932			3.252		6.723	4.267
	4.007			0		31.225	7.137
	2.588			5.024		25.537	3.045
	4.064			1.915		13.233	3.659
	3.865			2.125		6.893	7.008
	2.57			6.154		22.564	5.452
	5.638			3.21		25.813	11.059
	5.581			4.771		21.029	3.114
	2.335					4.539	5.248
	2.807					12.229	10.305
	1.101					8.95	11.287
	5.234					9.158	9.762
	0					11.339	5.452
	6.624					13.541	12.86
	1.605					21.954	5.075
	3.892					18.173	10.574
	1.326					15.382	5.143
	5.449					31.986	3.853
	2.534					17.429	2.834
	5.222					25.021	5.119
	4.192					7.443	3.153
	3.152					11.041	6.29
	2.807					5.248	4.21
	1.875					30.351	4.393
	7.04					13.899	7.708
	5.14					7.397	3.284
	2.651					7.329	5.175
	3.749					9.569	4.902
	3.429					15.554	6.386
	2.118					12.971	3.138
	4.249					13.049	9.186
	2.57					12.146	6.305
	2.335					17.062	2.807
	1.218					12.956	5.075
	7.139					26.46	4.438
	5.838					31.916	5.06
	2.51					28.971	5.614
	2.995					23.764	6.419
	5.328					27.403	3.284
	15.463					24.756	7.6
	4.003					23.022	8.371
	6.305					14.311	6.696
	2.263					14.811	9.823
	4.475					14.953	3.692
	4.06					9.772	15.071
	5.851					10.28	15.389
	1.477					6.91	7.177
	2.03					9.698	2.702
	3.845					6.723	6.031
	6.305					8.384	3.383
	9.846					7.643	12.879
	3.21					9.896	4.526
	2.57					22.127	3.344
	2.368					13.964	4.78
	2.812					19.311	3.005
	2.752					12.81	3.692
	9.31					10.286	2.588
	2.534					8.916	3.622
	3.725					8.731	2.663
	4.458					7.823	6.344
	3.829					8.598
	3.152					8.42
	5.069					12.499
	5.325					8.731
	3.588					9.957
	1.946					7.224
	1.875					7.485
	4.249					5.67
	2.462					6.181
	3.499					7.139
	3.701					10.133
	1.741					9.996
	1.393					11.735
	2.995					7.557
	0					8.37
	2.03					9.747
	4.579					6.276
	2.437					4.902
	13.086
	4.403
	2.807
	0
	1.477
	2.51
	0
	3.635
	0

## Sheet: Uncoll apop Fig3E´
Uncollected apoptotic neurons per fish in different backgrounds
WT	slc37a2 KO	Irf8-/-
21	34	55
12	50	184
17	65	136
33	100	156
17	40	137
14	179	150
13	104	199
15	71	106
7	141	157
15	66	125
16	26	112
13	110	91
19	61	160
14	69	166
16	127	88
18	87	139
11	43	152
9	103	46
14	138	67
10	87	99
6	140	141
16	81	98
12	57	44
6	79	93
10	163	149
12	102	122
17	152	121
11	174	141
13	106	102
16	131	127
13	133	136
2	159	178
8	124	156
9	93	122
14	109	162
29	84	127
17	26	58
4	142	119
12	130	110
	99	84
	59	98
	70	125
	122	106
	65	113
		113
		180

## Sheet: Uncoll apop Fig4A
Uncollected apoptotic neurons per fish
	Genotype zf-hiMG
Uninjected ctrl	WT	SLC37A2 ex2	SLC37A2 ex6	TREM2
76	90	131	101	111
137	73	86	87	106
142	56	83	90	269
106	172	119	55	141
139	96	63	75	219
166	78	80	44	140
111	77	87	96	140
163	118	97	125	194
71	87	123	146	184
82	80	25	79	159
119	198	30	41	97
163	38	44	104	133
188	131	73	110	88
166	50	17	75	157
114	122	122	112	137
164	52	16	174	198
	65		63	98
	86		89	144
	107
	76
	114
	66
	52
	150
	73
	106
	59
	121
	112
	82
	120
	94
	88
	118
	61
	81
	56
	106
	105

## Sheet: Efficiency SupFig1F
Transplant efficiency
w/o endogenous	with endogenous
71.4286	44
65.9091	63.8298
44.2623	77.1429
79.5455	54.2169
61.9048	70.1149
85
83.3333
44.5652
65.7143
53.0864

## Sheet: Cells transplanted SupFig1G
Cells transplanted per fish
w/o endogenous	with endogenous
1	2
17	5
7	21
1	2
12	19
50	4
3	2
4	14
1	7
15	1
2	7
4	6
12	25
14	9
11	4
8	6
1	10
13	5
1	32
3	11
6	19
3	20
4	19
3	2
10	11
7	10
4	5
2	6
3	25
1	16
13	13
2	1
3	6
8	17
2	1
6	52
1	1
1	30
7	14
4	1
10	0
1	11
1	4
3	9
4	11
3	10
2	51
2	2
5	15
2	3
3	4
2	5
11	10
3	12
5	2
3	17
1	29
4	8
1	1
2	38
1	1
1	2
3	3
10	8
3	6
7	7
3	2
2	47
8	22
6	4
3	2
7	5
1	4
19	17
6	9
4	17
20	18
12	19
1	40
1	50
6	3
3	6
3	8
5	13
2	26
2	27
15	4
38	1
95	7
51	35
36	2
41	3
12	32
157	4
48	24
41	52
55	9
44	5
57	10
2	5
2	1
59	24
36	5
81	8
19	40
38	6
63	4
40
18
72
82
77
13
52
49
39
25
32
1
7
18
7
26
1
25
17
5
3
16
7
8
5
1
20
9
14
28
1
28
2
18
14
12
17
13
9
13
2
2
2
30
93
17
9
1
20
18
27
21
57
36
2
61
1
65
53
9
57
23
46
56

## Sheet: Cell survival SupFig1H
Transplanted cells normalized to day 0
dpi	Normalized number of transplanted cells
0	1	1	1	1	1	1	1	1	1	1	1	1	1	1	1	1	1	1	1	1	1	1	1	1	1	1	1	1	1
1	1	1.33333	1.14286	0.5	1	0.666667	1	0.5	0.2	1	1.63636	1	1	2.33333	1	0.6	1	0.625	0.833333	0.857143	5	1	0.666667	1	1.5	1	1	1	1
2		0.666667	1.14286	0.4		0.666667	1			1.5	1.54545				1			0.5			2	0.947368	0.833333		1.3	1	1
3			1.14286	0.3			1			1.5				0.666667													1

[truncated: 2 more sheets: Branch dynamics SupFig1K, Gastrosome size endog SupFig2G]
